# Supplementary material for: The Induction of Long-Term Potentiation by Medial Septum Activation under Urethane Anesthesia Can Alter Gene Expression in the Hippocampus
Source: Int J Mol Sci. 2023 Aug 19;24(16):12970. doi: 10.3390/ijms241612970 (PMC10454684; doi:10.3390/ijms241612970)
Supplement: Supplementary file 1 [file ijms-24-12970-s001.zip]

Archive with 2 entries (2 files):
- Supplementaries.pdf
- Suppl_Table_1.xlsx
